# Supplementary material for: Botanical Collection Patterns and Conservation Categories of the Most Traded Timber Species from the Ecuadorian Amazon: The Role of Protected Areas
Source: Plants (Basel). 2023 Sep 20;12(18):3327. doi: 10.3390/plants12183327 (PMC10536464; doi:10.3390/plants12183327)
Supplement: Supplementary file 1 [file plants-12-03327-s001.zip]

Archive with 1 entries (1 files):
- plants-2558710-supplementary.pdf
